# Supplementary material for: Anticancer Activity of Mannose-Specific Lectin, BPL2, from Marine Green Alga Bryopsis plumosa
Source: Mar Drugs. 2022 Dec 13;20(12):776. doi: 10.3390/md20120776 (PMC9788543; doi:10.3390/md20120776)
Supplement: Supplementary file 1 [file marinedrugs-20-00776-s001.zip]

Archive with 1 entries (1 files):
- marinedrugs-2047509-supplementary.pdf
